# Supplementary material for: Sensitivity-Enhancing Modified Holographic Photopolymer of PQ/PMMA
Source: Polymers (Basel). 2024 May 23;16(11):1484. doi: 10.3390/polym16111484 (PMC11174760; doi:10.3390/polym16111484)
Supplement: Supplementary file 1 [file polymers-16-01484-s001.zip]

Archive with 1 entries (1 files):
- polymers-2989534-supplementary.pdf
